# Supplementary material for: The Local Edge Machine: inference of dynamic models of gene regulation
Source: Genome Biol. 2016 Oct 19;17:214. doi: 10.1186/s13059-016-1076-z (PMC5072315; doi:10.1186/s13059-016-1076-z)
Supplement: Additional file 2 — Table: Biological prior information about gene function used for LEM inference on yeast cell-cycle networks 1–5. LEM can incorporate biological priors to remove any impossible edges (e.g., a TF known to be an activator cannot repress a given target), which improves inference on real data (see Additional files 5 and 13). Here we provide literature evidence for TFs that function as an activator of target gene transcription, repressor, or both. Genes marked N/A do not function as TFs. Note 1. CLN3 is included as a regulator in networks 1, 2, and 5 because it is known to inhibit Whi5 at cell-cycle START [2]. The other cyclins, CLN2 and CLB2, are not included as regulators because their effects on TFs are redundant with other edges included in the networks (instead, CLN2 and CLB2 are used to represent canonical targets of TFs in the networks). Note 2. PLM2 is lacking specific literature evidence for its role as a TF activator. However, PLM2 is a paralog of TOS4 from the S. cerevisiae whole-genome duplication, and we propose that the activator function is shared between the paralogs. (XLSX 43 kb) [file 13059_2016_1076_MOESM2_ESM.xlsx]

## Sheet: Sheet1
Cell-cycle network node	Type of transcriptional regulator	Literature citation
ACE2	Activator	6, 12
ASH1	Repressor	5
CDC20	N/A
CIN8	N/A
CLB2	N/A	40, 83
CLN2	N/A	20, 70, 84
CLN3	Both*	20, 21, 22
CTS1	N/A
FHL1	Activator	25, 27
FKH1	Both	7, 28, 32
FKH2	Both	7, 28, 31, 32
HCM1	Activator	45
KIP1	N/A
MBP1	Activator	49, 85
MCM1	Both	43, 62
NDD1	Activator	86
NRM1	Repressor	51
PCL1	N/A
PLM2	Activator**	88
RNR1	N/A
SIC1	N/A
STB1	Both	17, 18, 19, 67
SWI4	Activator	49, 69, 70
SWI5	Activator	6, 10, 12
SWI6	Activator	56, 70
TOS4	Activator	87
WHI5	Repressor	21, 22
YHP1	Repressor	48, 81
YOX1	Repressor	48, 81
