# Supplementary material for: The Local Edge Machine: inference of dynamic models of gene regulation
Source: Genome Biol. 2016 Oct 19;17:214. doi: 10.1186/s13059-016-1076-z (PMC5072315; doi:10.1186/s13059-016-1076-z)
Supplement: Additional file 3 — Table: Evidence for regulatory interactions in yeast cell-cycle networks 1–5. Each row corresponds to a regulatory interaction (edge), where an upstream regulator acts on a target gene. p values from four high-throughput chromatin immunoprecipitation (ChIP) studies are shown to provide evidence (when available) for a regulator transcription factor (TF) binding to a target promoter [11, 50, 51]. ChIP p values were combined using Fisher’s method [52]. Combined p values less than 0.001 were considered high-confidence evidence for a given edge (shown in bold red). Where available, edges are supported by additional literature references (see Additional file 8). In the absence of ChIP data, literature evidence was used to determine edges. Evidence for many edges provided here is also documented in the YEASTRACT database [42]. The direction of each interaction (activation, repression, or N/A unknown) is derived from the YEASTRACT database, literature evidence, and/or biological priors about gene function (see Additional file 1). (XLSX 75 kb) [file 13059_2016_1076_MOESM3_ESM.xlsx]

## Sheet: Sheet1
Regulator	Target	Regulation Logic	Harbison et al. p-value [1,2]	Simon et al. p-value [3]	Workman et al. YPD p-value [4]	Workman et al. MMS p-value [4]	Fisher	Combined p-value	Included in yeast CC networks	Additional literature references
ACE2	ASH1	activate	0.152	0.042438	0.0539	0.16	19.5936	0.011988	3, 4	5,6,7,8,9
ACE2	CLN3	activate	0.002	0.000923675	0.0427	0.165	36.3142	1.53801e-05	1, 2, 5	8
ACE2	CTS1	activate	0	9.25e-10	1.81e-05	1.66e-05	154.531	2.22181e-29	1, 4, 5	6,7,8,9,10,11,12,13,14,15
ACE2	NDD1	activate	0.011	0.0134	0.0147	0.902	26.2908	0.000936444	5
ACE2	SIC1	activate	0.056	0.0420236	0.00114	0.13	29.7377	0.000235166	1, 4, 5	8
ASH1	CLN3	repress	0.0587	NULL	0.0303	0.695	13.3915	0.037223	NA	6,8,9,10,15,16
ASH1	HCM1	repress	0.00839	NULL	0.000184	0.00506	37.3354	1.5147e-06	3, 4	15
ASH1	PCL1	repress	0.01	NULL	0.000276	0.00212	37.9132	1.16809e-06	NA
ASH1	YHP1	repress	0.0272	NULL	0.00394	0.00285	30.0031	3.92552e-05	3, 4	8
ASH1	YOX1	repress	0.258	NULL	0.0373	0.392	11.1601	0.0835525	NA	15
CLN3	STB1	repress	NULL	NULL	NULL	NULL	0		5	17,18,19
CLN3	SWI4	activate	NULL	NULL	NULL	NULL	0		1, 2, 5	20,21,22
CLN3	WHI5	repress	NULL	NULL	NULL	NULL	0		5	19,21,22
FHL1	CIN8	activate	0.676	NULL	NULL	NULL	0.783124	0.676	5	23
FHL1	CLN3	activate	0.499	NULL	NULL	NULL	1.3903	0.499	5	23
FHL1	FKH1	activate	0.378	NULL	NULL	NULL	1.94572	0.378	5	24
FHL1	FKH2	activate	1.48e-05	NULL	NULL	NULL	22.2418	1.48e-05	5	23,25
FHL1	HCM1	activate	0.754	NULL	NULL	NULL	0.564726	0.754	5	23
FHL1	MCM1	activate	0.669	NULL	NULL	NULL	0.803942	0.669	3, 4, 5	23
FHL1	NRM1	activate	0.5	NULL	NULL	NULL	1.38629	0.5	5	23
FHL1	PLM2	activate	1.81e-06	NULL	NULL	NULL	26.4444	1.81e-06	5	23,25
FHL1	TOS4	activate	2.72e-05	NULL	NULL	NULL	21.0246	2.72e-05	5	23,26
FHL1	WHI5	activate	0.345	NULL	NULL	NULL	2.12842	0.345	5	23,27
FHL1	YHP1	activate	0.484	NULL	NULL	NULL	1.45134	0.484	5	23
FHL1	YOX1	activate	0.578	NULL	NULL	NULL	1.09636	0.578	5	23
FKH1	ACE2	activate	4.7e-05	0.00154254	2.41e-05	NULL	54.146	6.89363e-10	5	28
FKH1	CDC20	activate	1.49e-05	0.00506915	6.63e-05	NULL	52.0401	1.83051e-09	5	28
FKH1	CLB2	activate	5.38e-05	0.000789011	0.000305	NULL	50.1403	4.40617e-09	5	7,14,28,29,30,31,32,33,34,35,36,37,38
FKH1	CTS1	repress	0.0022	0.000411451	0.0644	NULL	33.3155	9.11714e-06	5	7,14,34,38
FKH1	FHL1	activate	0.000386	0.0114125	0.00119	NULL	38.133	1.05805e-06	5
FKH1	PLM2	N/A	0.00156	0.000421	1	NULL	28.4719	7.65566e-05	5
FKH1	RNR1	N/A	1.13e-07	0.00468007	1.98e-05	NULL	64.3803	5.7727e-12	5
FKH1	SWI5	activate	0.0175	0.0926067	0.0128	NULL	21.5665	0.00145047	5	28,31,32,38
FKH1	YHP1	N/A	0.000322	0.00039016	9.83e-05	NULL	50.2348	4.21811e-09	5
FKH2	ACE2	activate	0	5.46e-06	3.53e-07	8.89e-07	150.894	1.2765e-28	5	28,39,40
FKH2	CDC20	activate	1.11e-16	5.5e-06	9.27e-07	6.01e-06	149.522	2.46637e-28	5	28
FKH2	CLB2	activate	2.39e-13	2.36e-07	1.6e-06	0.000175	132.636	8.03526e-25	5	7,14,28,29,30,31,32,33,34,35,36,37,39,40,41,42,43
FKH2	CTS1	repress	1.96e-07	0.000113254	0.000179	0.54	67.5507	1.5077e-11	5	7,14,34
FKH2	FKH1	N/A	0.00478	0.039884	0.00521	0.000197	44.7092	4.17777e-07	5
FKH2	HCM1	N/A	0.0616	0.00285	0.00649	0.0026	39.2745	4.37115e-06	5
FKH2	NDD1	N/A	0.00253	0.00172843	0.000303	0.00446	51.7089	1.91556e-08	5
FKH2	NRM1	N/A	0.112	0.00318	0.00207	0.00391	39.3291	4.27029e-06	5
FKH2	PCL1	activate	0.0428	0.000901686	0.0149	0.0278	35.9031	1.82917e-05	5	15
FKH2	PLM2	N/A	4.15e-07	8.54e-07	1	0.43	59.0246	7.23895e-10	5
FKH2	RNR1	N/A	8.3e-06	0.000166023	0.000662	0.00122	68.8636	8.27081e-12	5
FKH2	SWI5	activate	9.37e-11	0.000354722	3.21e-05	0.000489	98.0098	1.08857e-17	5	28,30,31,32,34,39,40,44
FKH2	YHP1	N/A	3.11e-11	9.42e-08	9.4e-06	0.00017	121.252	1.82759e-22	5
HCM1	CIN8	activate	NULL	NULL	NULL	NULL	0		1, 4, 5	45,46
HCM1	CLN3	activate	NULL	NULL	NULL	NULL	0		5	45,46
HCM1	FKH1	activate	NULL	NULL	NULL	NULL	0		5	45
HCM1	FKH2	activate	NULL	NULL	NULL	NULL	0		5	15,45
HCM1	KIP1	activate	NULL	NULL	NULL	NULL	0		1, 4, 5	45
HCM1	NDD1	activate	NULL	NULL	NULL	NULL	0		1, 2, 3, 4, 5	15,45
HCM1	PLM2	activate	NULL	NULL	NULL	NULL	0		5	46
HCM1	WHI5	activate	NULL	NULL	NULL	NULL	0		5	45
HCM1	YHP1	activate	NULL	NULL	NULL	NULL	0		1, 2, 3, 4, 5	45
MBP1	ASH1	activate	0.706	0.449484	0.784	NULL	2.78228	0.835635	NA	47,48
MBP1	CIN8	activate	0.00217	0.01379	0.00204	NULL	33.2233	9.49777e-06	5
MBP1	CLB2	activate	0.00134	0.00414	0.00161	NULL	37.0673	1.70846e-06	5	49
MBP1	CLN2	activate	0.207	0.141309	0.00617	NULL	17.2398	0.0084412	5	49,50
MBP1	CLN3	activate	0.587	0.0282013	0.501	NULL	9.58453	0.143274	5	49
MBP1	CTS1	activate	0.00432	0.00192	0.0139	NULL	31.9516	1.667e-05	5
MBP1	HCM1	activate	2.26e-14	1.08e-07	1.55e-05	NULL	117.073	6.70695e-23	5	47,49
MBP1	MBP1	activate	0.963	0.964279	1	NULL	0.148153	0.999936	5	48
MBP1	NDD1	activate	0.00203	0.00407764	0.00474	NULL	34.1074	6.41379e-06	5	48
MBP1	NRM1	activate	2.05e-05	0.000121855	0.000304	NULL	55.8125	3.17646e-10	5	15,47,51,52
MBP1	PCL1	activate	2.73e-08	5.13e-06	0.00025	NULL	75.7817	2.64955e-14	5	48
MBP1	PLM2	activate	1.91e-09	1.63e-05	1	NULL	62.201	1.6056e-11	5	49
MBP1	RNR1	activate	4.46e-14	6.46e-06	0.00056	NULL	100.357	2.11381e-19	5	15,47,49,50,53,54
MBP1	STB1	activate	0.48	0.320479	NULL	NULL	3.74382	0.441785	5	55
MBP1	SWI4	activate	1.88e-08	0.000508036	0.00226	NULL	62.9335	1.13873e-11	5	47,56
MBP1	TOS4	activate	0.508	0.534174	0.12	NULL	6.84914	0.335024	5	49
MBP1	YHP1	activate	8.85e-07	0.000155327	8.81e-05	NULL	64.0894	6.61816e-12	5	49
MBP1	YOX1	activate	3.76e-07	1.12e-05	0.000152	NULL	69.9698	4.14759e-13	5	49
MCM1	ACE2	activate	2.96e-08	4.15e-08	4.19e-06	9.16e-07	121.238	1.83989e-22	5	30,39,57
MCM1	ASH1	activate	0.8	0.450132	0.862	0.0276	9.51959	0.300374	3, 4	57
MCM1	CDC20	activate	1.15e-11	2.04e-09	2.72e-05	3.99e-05	131.681	1.26803e-24	4, 5	57,58
MCM1	CLB2	activate	2.6e-05	9.98e-07	4.59e-05	2.23e-05	90.1498	4.33596e-16	4, 5	30,31,32,34,37,42,43,57,59,60
MCM1	CLN2	activate	0.187	0.0456122	0.00978	7.57e-05	37.7607	8.33439e-06	5	57,61
MCM1	CLN3	activate	2.51e-08	3.6e-07	7.05e-05	1.86e-05	105.58	3.07668e-19	5	15,57,59,60,62
MCM1	HCM1	activate	0.0112	0.00918745	0.257	0.307	23.4427	0.00284003	3, 4, 5	57
MCM1	PCL1	activate	8.83e-07	2.77e-08	3.27e-05	1.87e-06	109.719	4.34902e-20	5	57,58
MCM1	RNR1	activate	0.0175	0.0847958	0.115	1.13e-05	40.1332	3.02579e-06	5	15,53
MCM1	SWI4	activate	1.54e-05	0.000161786	0.00527	4.2e-05	70.2679	4.34642e-12	3, 4, 5	15,57,60,62
MCM1	SWI5	activate	2.3e-12	1.38e-08	3.43e-05	1.49e-06	137.188	9.11842e-26	5	15,30,31,32,34,39,57,58,63
MCM1	YHP1	activate	0.000133	2.48e-06	6.34e-05	3.15e-05	83.728	8.66062e-15	3, 4, 5	57,58
MCM1	YOX1	activate	0.245	0.0109832	0.103	0.00184	28.9778	0.000319955	3, 4, 5	57,59
NDD1	ACE2	activate	0	5.07e-08	3.2e-06	4.98e-05	147.792	5.66038e-28	1, 2, 3, 4, 5	40
NDD1	CDC20	activate	0	1.47e-08	3.4e-06	0.000947	144.256	3.0867e-27	1, 4, 5
NDD1	CLB2	activate	0	6.09e-09	5.88e-05	1.36e-05	148.804	3.48149e-28	1, 4, 5	40,41,42,43,64
NDD1	HCM1	activate	4.3e-05	0.000546	0.00419	0.000122	64.1075	7.2437e-11	5
NDD1	PCL1	activate	0.00518	0.00585	0.0327	0.0694	32.985	6.19721e-05	5
NDD1	SWI5	activate	0	7.52e-07	8.04e-06	0.000628	135.487	2.05709e-25	1, 2, 3, 4, 5	40
NDD1	YHP1	activate	1.99e-13	7.44e-07	7.08e-06	0.000237	127.125	1.11509e-23	5
NDD1	YOX1	activate	0.0364	0.0178	0.019	0.000616	37.3946	9.73608e-06	5
NRM1	MBP1	repress	NULL	NULL	NULL	NULL	0		5	51,65
PLM2	FKH1	activate	NULL	NULL	NULL	NULL	0		5	46
STB1	CLN2	N/A	1.41e-05	NULL	NULL	NULL	22.3387	1.41e-05	5	18,19
STB1	HCM1	N/A	0.000168	NULL	NULL	NULL	17.3831	0.000168	5
STB1	MBP1	repress	0.388	NULL	NULL	NULL	1.8935	0.388	5	66,67
STB1	NDD1	N/A	1.17e-05	NULL	NULL	NULL	22.7118	1.17e-05	5
STB1	PCL1	N/A	2.7e-07	NULL	NULL	NULL	30.2497	2.7e-07	5
STB1	PLM2	N/A	4.95e-06	NULL	NULL	NULL	24.4322	4.95e-06	5
STB1	SWI4	repress	0.0716	NULL	NULL	NULL	5.27332	0.0716	5	67
SWI4	CIN8	activate	0.0573	0.0784	0.00172	0.00234	35.6568	2.02906e-05	5
SWI4	CLB2	activate	2.97e-06	0.000148037	0.000163	3.83e-05	80.8736	3.26055e-14	5	47,48,49
SWI4	CLN2	activate	0.0319	0.00977813	0.000117	3.16e-05	54.9769	4.46081e-09	1, 4, 5	15,19,46,47,49,50,68,69,70,71,72,73,74,75,76
SWI4	CLN3	activate	0.0106	0.00429019	0.025	0.0313	34.3027	3.58032e-05	5	15,47
SWI4	HCM1	activate	7.64e-13	8.17e-08	2.83e-06	1.96e-07	144.882	2.28698e-27	1, 2, 3, 4, 5	15,46,47,49
SWI4	NDD1	activate	1.86e-08	1.04e-05	0.000115	9.53e-07	104.416	5.32823e-19	1, 2, 3, 4, 5	15,46,47,48
SWI4	NRM1	activate	0.0226	0.00608431	0.000627	4.83e-06	57.0142	1.78932e-09	5	15,47
SWI4	PCL1	activate	1.04e-12	7.25e-08	2.26e-05	1.34e-07	141.109	1.39508e-26	1, 4, 5	15,47,48,49,69,74
SWI4	PLM2	activate	2.33e-08	3.38e-06	1	0.519	61.6566	2.20313e-10	5	46,47,49
SWI4	RNR1	activate	2.29e-06	0.000241774	0.000753	3.85e-05	77.3415	1.67341e-13	1, 4, 5	47,48,49,50,54,71
SWI4	SWI4	activate	1.91e-06	0.000211657	0.00644	4.12e-06	78.1477	1.15267e-13	1, 2, 3, 4, 5	15,46,47,48,56
SWI4	TOS4	activate	0.398	0.373449	0.000448	8.79e-06	42.5178	1.08253e-06	5	46,47,49,74
SWI4	YHP1	activate	8.58e-12	2.01e-07	2.65e-06	1.21e-06	134.735	2.94708e-25	1, 2, 3, 4, 5	46,47,48,49,74
SWI4	YOX1	activate	1.7e-10	4.54e-07	2.44e-05	0.000203	112.447	1.195e-20	1, 2, 3, 4, 5	15,46,47,49,74
SWI5	ASH1	activate	4.01e-09	9.53e-06	0.000306	0.524	79.2675	6.86436e-14	3, 4	5,6,7,8,9,14,77
SWI5	CLN3	activate	0.0733	0.00128337	5.77e-05	1	38.0634	7.32784e-06	1, 2, 5	8
SWI5	CTS1	activate	2.91e-05	0.000225886	0.0256	0.233	47.9243	1.02144e-07	1, 4, 5	7,8,10,13,14,78
SWI5	SIC1	activate	0.0017	0.000206645	8.93e-06	0.164	56.5912	2.16359e-09	1, 4, 5	6,7,8,9,10,14,16,79,80
SWI6	ASH1	activate	0.523	0.282931	0.532	1	5.08368	0.748596	NA	47
SWI6	CLB2	activate	4.66e-10	1.06e-06	0.000458	0.0182	93.8781	7.57042e-17	5
SWI6	CLN2	activate	0.00142	0.000693	0.00458	9.6e-06	61.5428	2.3197e-10	5	51
SWI6	CLN3	activate	0.00229	0.00129	0.0102	1	34.6354	3.11524e-05	5
SWI6	HCM1	activate	4.47e-05	0.0142585	0.00625	1.33e-06	65.7429	3.44049e-11	5
SWI6	NDD1	activate	1.84e-07	7.76e-05	0.000305	8.64e-05	84.848	5.14319e-15	5
SWI6	NRM1	activate	0.000956	0.000704	0.000458	0.000178	61.0677	2.87628e-10	5
SWI6	PCL1	activate	0	6.01e-10	1.53e-06	4.55e-05	158.318	3.59328e-30	5
SWI6	PLM2	activate	3.42e-11	3.79e-07	1	1	77.7691	1.37328e-13	5	15
SWI6	RNR1	activate	8.74e-11	4.35e-06	6.5e-05	0.000273	106.706	1.80735e-19	5	51
SWI6	SWI4	activate	9.28e-08	9.23e-05	0.00126	0.0994	68.9371	7.99722e-12	5	15,47,56
SWI6	TOS4	activate	0.454	0.348174	0.0679	8.16e-05	27.8962	0.000494388	5
SWI6	YHP1	activate	3.77e-15	2.06e-08	2.38e-06	2.2e-05	149.165	2.92787e-28	5
SWI6	YOX1	activate	1.49e-14	2.43e-08	8.97e-06	0.00183	134.591	3.15747e-25	5	15
TOS4	FKH2	activate	NULL	NULL	NULL	NULL	0		5	46
WHI5	SWI4	repress	NULL	NULL	NULL	NULL	0		5	21,22,65
YHP1	CLN3	repress	0.775	NULL	NULL	NULL	0.509784	0.775	1, 2, 5	81
YHP1	SWI4	repress	0.518	NULL	NULL	NULL	1.31556	0.518	1, 2, 3, 4, 5	81
YOX1	CDC20	repress	0.017	NULL	NULL	NULL	8.14908	0.017	5	43,81,82
YOX1	CLB2	repress	0.445	NULL	NULL	NULL	1.61936	0.445	5	43,81
YOX1	CLN2	repress	0.743	NULL	NULL	NULL	0.594118	0.743	5	43,46,48,81
YOX1	CLN3	repress	0.258	NULL	NULL	NULL	2.70959	0.258	1, 2, 5	81
YOX1	PLM2	repress	0.11	NULL	NULL	NULL	4.41455	0.11	5	46
YOX1	SWI4	repress	0.0568	NULL	NULL	NULL	5.73644	0.0568	1, 2, 3, 4, 5	81
