# Supplementary material for: The Local Edge Machine: inference of dynamic models of gene regulation
Source: Genome Biol. 2016 Oct 19;17:214. doi: 10.1186/s13059-016-1076-z (PMC5072315; doi:10.1186/s13059-016-1076-z)
Supplement: Additional file 7 — Table: Saccharomyces cerevisiae gene expression dynamics used in this study. The wild-type gene expression data of 28 genes over approximately two cell cycles were obtained from previous work [2]. Expression values from each profile were smoothed from 13 experimental time points to 40 time points by fitting a cubic spline (the function splinefun in R package stats). A Rescon Ltd. tool was used to rank the splined profiles by 50 % of the peak expression value. Genes are ordered from earliest (top) to latest (bottom) half-maximal expression and presented in the heat map in Fig. 1. (XLSX 51 kb) [file 13059_2016_1076_MOESM7_ESM.xlsx]

## Sheet: Sheet1
Order (Fig. 1)	Standard Gene Name	Common Gene Name	Affymetrix Probe ID
1	YAL040C	CLN3	1776614_at
2	YNL309W	STB1	1771976_at
3	YER070W	RNR1	1778919_at
4	YNL289W	PCL1	1778319_at
5	YPL256C	CLN2	1776763_at
6	YLR183C	TOS4	1774947_at
7	YML027W	YOX1	1775720_at
8	YER111C	SWI4	1770133_at
9	YCR065W	HCM1	1772793_at
10	YMR043W	MCM1	1770949_at
11	YBL063W	KIP1	1773899_at
12	YEL061C	CIN8	1770725_at
13	YOR372C	NDD1	1776556_at
14	YDR501W	PLM2	1769443_at
15	YNR009W	NRM1	1776088_at
16	YOR083W	WHI5	1772753_at
17	YPR104C	FHL1	1773575_at
18	YIL131C	FKH1	1777130_at
19	YDR451C	YHP1	1778368_at
20	YDL056W	MBP1	1775858_at
21	YLR182W	SWI6	1776552_at
22	YNL068C	FKH2	1771926_at
23	YPR119W	CLB2	1776774_at
24	YDR146C	SWI5	1770349_at
25	YLR131C	ACE2	1771312_at
26	YGL116W	CDC20	1775262_at
27	YLR079W	SIC1	1779010_at
28	YLR286C	CTS1	1769455_at
