# Supplementary material for: The Local Edge Machine: inference of dynamic models of gene regulation
Source: Genome Biol. 2016 Oct 19;17:214. doi: 10.1186/s13059-016-1076-z (PMC5072315; doi:10.1186/s13059-016-1076-z)
Supplement: Additional file 8 — Table: Compilation of literature that supports regulatory interactions in yeast cell-cycle networks 1–5. Numbers in the first column match literature citations from Additional files 2 and 3. Each number corresponds to a different study that provides experimental evidence for a regulatory interaction. ChIP studies provide binding evidence for a TF to a target gene promoter. Genetic studies provide directional evidence for how a TF influences the expression of a target gene. Phosphorylation and other protein–protein interaction studies provide evidence for how kinases regulate TF activity, localization, and/or binding affinity. (XLSX 40 kb) [file 13059_2016_1076_MOESM8_ESM.xlsx]

## Sheet: Sheet1
Reference ID (SI Tables 2-3)	Literature citation
1	Harbison CT et al. Nature, 2004; 431(7004): 99-104
2	Lee TI et al. Science, 2002; 298(5594): 799-804
3	Simon I et al. Cell, 2001; 106(6): 697-708
4	Workman CT et al. Science, 2006; 312(5776): 1054-1059
5	Bobola N et al. Cell, 1996; 84(5): 699-709
6	McBride HJ et al. J Biol Chem, 1999; 274(30): 21029-21036
7	Voth WP et al. EMBO J, 2007; 26(20): 4324-4334
8	Di Talia S et al. PLoS Biol, 2009; 7(10): e1000221
9	Doolin MT et al. Mol Microbiol, 2001; 40(2): 422-432
10	Knapp D et al. Mol Cell Biol, 1996; 16(10): 5701-5707
11	Toone WM et al. EMBO J, 1995; 14(23): 5824-5832
12	Dohrmann PR et al. Genes Dev, 1992; 6(1): 93-104
13	Dohrmann PR et al. Mol Cell Biol, 1996; 16(4): 1746-1758
14	Madhani HD et al. Proc Natl Acad Sci U S A, 1999; 96(22): 12530-12535
15	Reimand J et al. Nucleic Acids Res, 2010; 38(14): 4768-4777
16	Cocklin R et al. Genetics, 2011; 187(3): 701-715
17	Ho Y et al. Mol Cell Biol, 1999; 19(8): 5267-5278
18	Takahata S et al. EMBO J, 2009; 28(21): 3378-3389
19	Wang H et al. PLoS Biol, 2009; 7(9): e1000189
20	Dirick L et al. EMBO J, 1995; 14(19): 4803-4813
21	de Bruin RA et al. Cell, 2004; 117(7): 887-898
22	Costanzo M et al. Cell, 2004; 117(7): 899-913
23	Kasahara K et al. Mol Cell Biol, 2007; 27(19): 6686-6705
24	Schawalder SB et al. Nature, 2004; 432(7020): 1058-1061
25	Lavoie H et al. PLoS Biol, 2010; 8(3): e1000329
26	Wade JT et al. Nature, 2004; 432(7020): 1054-1058
27	Rudra D et al. EMBO J, 2005; 24(3): 533-542
28	Zhu G et al. Nature, 2000; 406(6791): 90-94
29	Maher M et al. Mol Cell Biol, 1995; 15(6): 3129-3137
30	Althoefer H et al. Mol Cell Biol, 1995; 15(11): 5917-5928
31	Koranda M et al. Nature, 2000; 406(6791): 94-98
32	Kumar R et al. Curr Biol, 2000; 10(15): 896-906
33	Hollenhorst PC et al. Genetics, 2000; 154(4): 1533-1548
34	Shapira M et al. Mol Biol Cell, 2004; 15(12): 5659-5669
35	Sherriff JA et al. Mol Cell Biol, 2007; 27(8): 2848-2860
36	Casey L et al. Mol Biol Cell, 2008; 19(2): 608-622
37	Pondugula S et al. Mol Cell Biol, 2009; 29(18): 4891-4905
38	Knott SR et al. Cell, 2012; 148(1-2): 99-111
39	Pic A et al. EMBO J, 2000; 9(14): 3750-3761
40	Pic-Taylor A et al. Mol Cell Biol, 2004; 24(22): 10036-10046
41	Veis J et al. Mol Cell Biol, 2007; 27(23): 8364-8373
42	Sekiya M et al. Genes Genet Syst, 2009; 84(4): 269-276
43	Darieva Z et al. Mol Cell, 2010; 38(1): 29-40
44	Freddie CT et al. Nucleic Acids Res, 2007; 35(15): 5203-5212
45	Pramila T et al. Genes Dev, 2006; 20(16): 2266-2278
46	Horak CE et al. Genes Dev, 2002; 16(23): 3017-3033
47	Iyer VR et al. Nature, 2001; 409(6819): 533-538
48	Chua G et al. Proc Natl Acad Sci U S A, 2006; 103(32): 12045-12050
49	Bean JM et al. Genetics, 2005; 171(1): 49-61
50	Ashe M et al. J Biol Chem, 2008; 283(10): 6040-6049
51	de Bruin RA et al. Mol Cell, 2006; 23(4): 483-496
52	Eser U et al. Mol Cell, 2011; 43(4): 515-527
53	Raithatha SA and Stuart DT. Genetics, 2005; 169(3): 1329-1342
54	Lotito L et al. Eur J Pharmacol, 2009; 603(1-3): 29-36
55	Ferrezuelo F et al. Genome Biol, 2010; 11(6): R67
56	Foster R et al. Mol Cell Biol, 1993; 13(6): 3792-3801
57	Tuch BB et al. PLoS Biol, 2008; 6(2): e38
58	Zeitlinger J et al. Cell, 2003; 113(3): 395-404
59	Kuo MH and Grayhack E. Mol Cell Biol, 1994; 14(1): 348-359
60	Mai B et al. Mol Cell Biol, 2002; 22(2): 430-441
61	Bai L et al. Mol Cell, 2011; 42(4): 465-476
62	McInerny CJ et al. Genes Dev, 1997; 11(10): 1277-1288
63	Lydall D et al. Genes Dev, 1991; 5(12B): 2405-2419
64	Darieva Z et al. Mol Cell Biol, 2012; 32(22): 4651-4661
65	Travesa A et al. Mol Cell Biol, 2013; 33(8): 1476-1486
66	Costanzo M et al. Mol Cell Biol, 2003; 23(14): 5064-5077
67	de Bruin RA et al. Mol Cell Biol, 2008; 28(22): 6919-6928
68	Wittenberg C et al. Cell, 1990; 62(2): 225-237
69	Ogas J et al. Cell, 1991; 66(5): 1015-1026
70	Nasmyth K and Dirick L. Cell, 1991; 66(5): 995-1013
71	Dirick L et al. Nature, 1992; 357(6378): 508-513
72	Koch C et al. Genes Dev, 1996; 10(2): 129-141
73	Cosma MP et al. Cell, 1999; 97(3): 299-311
74	Venters Bj and Pugh BF. Genome Res, 2009; 19(3): 360-371
75	Truman AW et al. Mol Cell Biol, 2009; 29(24): 6449-6461
76	Takahata S et al. J Biol Chem, 2011; 286(40): 34809-34819
77	Pan X and Heitman J. Mol Cell Biol, 2000; 20(22): 8364-8372
78	Frenz LM et al. Mol Genet Genomics, 2001; 266(3): 374-384
79	Toyn JH et al. Genetics, 1997; 145(1): 85-96
80	Aerne BL et al. Mol Biol Cell, 1998; 9(4): 945-956
81	Pramila T et al. Genes Dev, 2002; 6(23): 3034-3045
82	Liang H et al. EMBO J, 2012; 31(2): 403-416
83	Amon A et al. Cell, 1993; 74(6): 993-1007
84	Skotheim JM et al. Nature, 2008; 454(7202): 291-296
85	Koch C et al. Science, 1993; 261(5128): 1551-1557
86	Loy CJ et al. Mol Cell Biol, 1999; 19(5): 3312-3327
87	Bastos de Oliveira FM et al. EMBO J, 2012; 31(7): 1798-1810
88	Kellis M et al. Nature, 2004; 428(6983): 617-624
