# Supplementary material for: The Local Edge Machine: inference of dynamic models of gene regulation
Source: Genome Biol. 2016 Oct 19;17:214. doi: 10.1186/s13059-016-1076-z (PMC5072315; doi:10.1186/s13059-016-1076-z)
Supplement: Additional file 16 — Table: Compilation of literature that supports the designation of circadian core nodes. The first column gives the names of the genes that were considered to be circadian core genes in our analysis. The second column provides any alternative gene names, and the third column lists literature references that support the designation of the corresponding gene as being part of the circadian core. (XLSX 54 kb) [file 13059_2016_1076_MOESM16_ESM.xlsx]

## Sheet: Sheet1
Reference Table for high-confidence Circadian Core Network Nodes
Node	alternate name	References
Bmal1	ARNTL1	Hogenesch, J. B., Gu, Y. Z., Jain, S. & Bradfield, C. A. The basic-helix-loop-helix-PAS orphan MOP3 forms transcriptionally active complexes with circadian and hypoxia factors. Proceedings of the National Academy of Sciences of the United States of America 95, 5474-5479 (1998).
Bmal2	ARNTL2	Hogenesch, J. B. et al. The basic helix-loop-helix-PAS protein MOP9 is a brain-specific heterodimeric partner of circadian and hypoxia factors. The Journal of neuroscience : the official journal of the Society for Neuroscience 20, RC83 (2000).
Bmal3	ARNTL2	Ikeda, M. et al. cDNA cloning of a novel bHLH-PAS transcription factor superfamily gene, BMAL2: its mRNA expression, subcellular distribution, and chromosomal localization. Biochemical and biophysical research communications 275, 493-502, doi:10.1006/bbrc.2000.3248 (2000).
Bmal4	ARNTL2	Maemura, K. et al. CLIF, a novel cycle-like factor, regulates the circadian oscillation of plasminogen activator inhibitor-1 gene expression. The Journal of biological chemistry 275, 36847-36851, doi:10.1074/jbc.C000629200 (2000).
CLOCK		King, D. P. et al. Positional cloning of the mouse circadian clock gene. Cell 89, 641-653 (1997).
Per1		Sun, Z. S. et al. RIGUI, a putative mammalian ortholog of the Drosophila period gene. Cell 90, 1003-1011 (1997).
Per1		Tei, H. et al. Circadian oscillation of a mammalian homologue of the Drosophila period gene. Nature 389, 512-516, doi:10.1038/39086 (1997).
Per2		Shearman, L. P., Zylka, M. J., Weaver, D. R., Kolakowski, L. F., Jr. & Reppert, S. M. Two period homologs: circadian expression and photic regulation in the suprachiasmatic nuclei. Neuron 19, 1261-1269 (1997).
Per2		Takumi, T. et al. A new mammalian period gene predominantly expressed in the suprachiasmatic nucleus. Genes to cells : devoted to molecular & cellular mechanisms 3, 167-176 (1998).
Per3		Takumi, T. et al. A light-independent oscillatory gene mPer3 in mouse SCN and OVLT. The EMBO journal 17, 4753-4759, doi:10.1093/emboj/17.16.4753 (1998).
Per3		Zylka, M. J., Shearman, L. P., Weaver, D. R. & Reppert, S. M. Three period homologs in mammals: differential light responses in the suprachiasmatic circadian clock and oscillating transcripts outside of brain. Neuron 20, 1103-1110 (1998).
Cry1		Thresher, R. J. et al. Role of mouse cryptochrome blue-light photoreceptor in circadian photoresponses. Science 282, 1490-1494 (1998).
Cry2		van der Horst, G. T. et al. Mammalian Cry1 and Cry2 are essential for maintenance of circadian rhythms. Nature 398, 627-630, doi:10.1038/19323 (1999).
Rorα		Sato, T. K. et al. A functional genomics strategy reveals Rora as a component of the mammalian circadian clock. Neuron 43, 527-537, doi:10.1016/j.neuron.2004.07.018 (2004).
Rorβ		Guillaumond, F., Dardente, H., Giguere, V. & Cermakian, N. Differential control of Bmal1 circadian transcription by REV-ERB and ROR nuclear receptors. Journal of biological rhythms 20, 391-403, doi:10.1177/0748730405277232 (2005).
Rorγ		Guillaumond, F., Dardente, H., Giguere, V. & Cermakian, N. Differential control of Bmal1 circadian transcription by REV-ERB and ROR nuclear receptors. Journal of biological rhythms 20, 391-403, doi:10.1177/0748730405277232 (2005).
CSNK1E		Lowrey, P. L. et al. Positional syntenic cloning and functional characterization of the mammalian circadian mutation tau. Science 288, 483-492 (2000).
CSNK1D		Xu, Y. et al. Functional consequences of a CKIdelta mutation causing familial advanced sleep phase syndrome. Nature 434, 640-644, doi:10.1038/nature03453 (2005).
NPAS2		DeBruyne, J. P., Weaver, D. R. & Reppert, S. M. CLOCK and NPAS2 have overlapping roles in the suprachiasmatic circadian clock. Nature neuroscience 10, 543-545, doi:10.1038/nn1884 (2007).
TEF		Fonjallaz, P., Ossipow, V., Wanner, G. & Schibler, U. The two PAR leucine zipper proteins, TEF and DBP, display similar circadian and tissue-specific expression, but have different target promoter preferences. The EMBO journal 15, 351-362 (1996).
DBP		Fonjallaz, P., Ossipow, V., Wanner, G. & Schibler, U. The two PAR leucine zipper proteins, TEF and DBP, display similar circadian and tissue-specific expression, but have different target promoter preferences. The EMBO journal 15, 351-362 (1996).
Fbxl3		Busino, L. et al. SCFFbxl3 controls the oscillation of the circadian clock by directing the degradation of cryptochrome proteins. Science 316, 900-904, doi:10.1126/science.1141194 (2007).
Fbxl3		Siepka, S. M. et al. Circadian mutant Overtime reveals F-box protein FBXL3 regulation of cryptochrome and period gene expression. Cell 129, 1011-1023, doi:10.1016/j.cell.2007.04.030 (2007).
Fbxl21		Dardente, H., Mendoza, J., Fustin, J. M., Challet, E. & Hazlerigg, D. G. Implication of the F-Box Protein FBXL21 in circadian pacemaker function in mammals. PloS one 3, e3530, doi:10.1371/journal.pone.0003530 (2008).
Fbxl21		Hirano, A. et al. FBXL21 regulates oscillation of the circadian clock through ubiquitination and stabilization of cryptochromes. Cell 152, 1106-1118, doi:10.1016/j.cell.2013.01.054 (2013).
Fbxl21		Yoo, S. H. et al. Competing E3 ubiquitin ligases govern circadian periodicity by degradation of CRY in nucleus and cytoplasm. Cell 152, 1091-1105, doi:10.1016/j.cell.2013.01.055 (2013).
GSK-3β		Hirota, T. et al. A chemical biology approach reveals period shortening of the mammalian circadian clock by specific inhibition of GSK-3beta. Proceedings of the National Academy of Sciences of the United States of America 105, 20746-20751, doi:10.1073/pnas.0811410106 (2008).
NFIL3	E4BP4	Mitsui, S., Yamaguchi, S., Matsuo, T., Ishida, Y. & Okamura, H. Antagonistic role of E4BP4 and PAR proteins in the circadian oscillatory mechanism. Genes & development 15, 995-1006, doi:10.1101/gad.873501 (2001).
NFIL3	E4BP4	Cowell, I. G. E4BP4/NFIL3, a PAR-related bZIP factor with many roles. BioEssays : news and reviews in molecular, cellular and developmental biology 24, 1023-1029, doi:10.1002/bies.10176 (2002).
NR1D1	REV-ErbA α	Preitner, N. et al. The orphan nuclear receptor REV-ERBalpha controls circadian transcription within the positive limb of the mammalian circadian oscillator. Cell 110, 251-260 (2002).
NR1D2	REV-ErbA β	Guillaumond, F., Dardente, H., Giguere, V. & Cermakian, N. Differential control of Bmal1 circadian transcription by REV-ERB and ROR nuclear receptors. Journal of biological rhythms 20, 391-403, doi:10.1177/0748730405277232 (2005).
PPARGC1	PGC-1α	Liu, C., Li, S., Liu, T., Borjigin, J. & Lin, J. D. Transcriptional coactivator PGC-1alpha integrates the mammalian clock and energy metabolism. Nature 447, 477-481, doi:10.1038/nature05767 (2007).
HLF		Falvey, E., Fleury-Olela, F. & Schibler, U. The rat hepatic leukemia factor (HLF) gene encodes two transcriptional activators with distinct circadian rhythms, tissue distributions and target preferences. The EMBO journal 14, 4307-4317 (1995).
Gm129	CHRONO	Anafi, R. C. et al. Machine learning helps identify CHRONO as a circadian clock component. PLoS biology 12, e1001840, doi:10.1371/journal.pbio.1001840 (2014).
Bhlhe40	DEC1	Honma, S. et al. Dec1 and Dec2 are regulators of the mammalian molecular clock. Nature 419, 841-844, doi:10.1038/nature01123 (2002).
Bhlhe41	DEC2	Honma, S. et al. Dec1 and Dec2 are regulators of the mammalian molecular clock. Nature 419, 841-844, doi:10.1038/nature01123 (2002).
Crebbp	CBP	Etchegaray, J. P., Lee, C., Wade, P. A. & Reppert, S. M. Rhythmic histone acetylation underlies transcription in the mammalian circadian clock. Nature 421, 177-182, doi:10.1038/nature01314 (2003).
Crebbp	CBP	Curtis, A. M. et al. Histone acetyltransferase-dependent chromatin remodeling and the vascular clock. The Journal of biological chemistry 279, 7091-7097, doi:10.1074/jbc.M311973200 (2004).
