# Supplementary material for: The Local Edge Machine: inference of dynamic models of gene regulation
Source: Genome Biol. 2016 Oct 19;17:214. doi: 10.1186/s13059-016-1076-z (PMC5072315; doi:10.1186/s13059-016-1076-z)
Supplement: Additional file 17 — Table: Ranking of candidate circadian regulators. We used LEM to discover new potential regulators of circadian core nodes (see Additional file 16) by first selecting the top periodic gene sets from 12 mouse organs (see Additional file 1: Section 12) and then using LEM to identify genes that appear likely to regulate core elements in multiple organs. We obtained a final list of 354 candidate genes (333 top potential regulators plus the 21 core nodes that do appear in the set of 333), of which 205 were either in the set of 31 known core genes or passed the JTK_CYCLE periodicity cutoff of 0.1 for the mouse liver dataset. This table lists the 205 gene common names (column 1), mouse genome database IDs (column 6), and microarray probe IDs (column 5). Additionally, the table marks core nodes with an “x” (column 7) and provides the JTK_CYCLE periodicity p value (column 11). Next, we ran full LEM with 205 nodes using mouse liver data. For each of the 205 candidates, we extracted the maximum LEM probability score for any core element targeting each candidate (column 2) and the maximum score for each candidate regulating any core node (column 3). The candidate list is ranked by the product of these two probabilities (column 4). Finally, we compared our candidate list to a compilation of genes with known circadian function (column 7), reviewed by Zhang et al. [12]. (TXT 20 kb) [file 13059_2016_1076_MOESM17_ESM.txt]

# script:  compute_inout_core.py  0.1
# run by:  anastasia deckard  2014 09 23 18:30:53
# desc:    for each gene, max_pld_target = max(any core -> target), max_pld_reg = max(reg -> any core).  score = max_pld_target * max_pld_reg
#
# results file: /Users/anastasia/Documents/research/circadian_find/mcr_lem_354_analysis/hogenesch-10st2013_livr_JTK1e-1_pldsum1e-1_mark.txt 
# num records: 205
# 
name	pld.Lap_target_max	pld.Lap_reg_max	max_prod	probe	mgi_id	core	zhang	ravasi	amp	JTK_p-value
Cml5_10545874	9.99992e-01	9.99977e-01	9.99969e-01	10545874	MGI:1916299				2111.32	1.05336e-08
Rhobtb1_10363773	1.47799e-01	1.00000e+00	1.47799e-01	10363773	MGI:1916538				613.60	5.84053e-04
Epha1_10544417	6.92153e-01	1.86670e-01	1.29204e-01	10544417	MGI:107381				290.55	2.03328e-02
Epas1_10447317	1.67202e-01	4.37973e-01	7.32297e-02	10447317	MGI:109169		x	x	595.16	6.40261e-03
Slc38a2_10431894	7.24847e-01	9.76491e-02	7.07806e-02	10431894	MGI:1915010				2094.51	7.79200e-04
Gnl3_10418480	9.21471e-01	7.51586e-02	6.92564e-02	10418480	MGI:1353651				287.23	2.52806e-02
Nampt_10395259	5.58488e-01	1.19894e-01	6.69593e-02	10395259	MGI:1929865				1840.09	9.43040e-10
Plec_10429802	1.11954e-01	4.77589e-01	5.34680e-02	10429802	MGI:1277961				93.68	8.57325e-02
E130311K13Rik_10498477	8.42437e-01	6.10158e-02	5.14020e-02	10498477	MGI:3607716				137.60	3.92350e-05
Cry1_10371400	8.49637e-01	5.36148e-02	4.55531e-02	10371400	MGI:1270841	x	x	x	441.17	1.05336e-08
Creld2_10426098	9.88695e-01	3.36247e-02	3.32446e-02	10426098	MGI:1923987				2292.56	8.57325e-02
Rorc_10494023	9.58460e-01	3.20612e-02	3.07294e-02	10494023	MGI:104856	x	x	x	2599.14	3.15749e-08
Clpx_10586368	8.01991e-01	3.01875e-02	2.42101e-02	10586368	MGI:1346017				2191.30	1.77630e-09
Hspa4l_10491780	8.98792e-01	2.11167e-02	1.89796e-02	10491780	MGI:107422				455.29	1.45959e-07
NA_10409276	7.73746e-01	2.05087e-02	1.58685e-02	10409276	---				25.31	3.32009e-06
Ppargc1a_10529979	2.07350e-02	7.23501e-01	1.50018e-02	10529979	MGI:1342774	x	x	x	211.82	1.00000e+00
Slco1a4_10548996	2.16766e-02	6.71884e-01	1.45642e-02	10548996	MGI:1351896				1287.29	5.79707e-02
Napepld_10528332	2.09402e-02	6.92857e-01	1.45086e-02	10528332	MGI:2140885				23.36	2.36994e-04
Ntf3_10548038	2.73581e-01	4.99818e-02	1.36741e-02	10548038	MGI:97380				48.05	5.79707e-02
Elmod3_10545436	4.88304e-01	2.65342e-02	1.29568e-02	10545436	MGI:2445168				392.70	3.32009e-06
Ep300_10425527	7.23501e-01	1.51086e-02	1.09311e-02	10425527	MGI:1276116	x		x	159.02	1.00000e+00
Abhd14a_10596481	5.14438e-02	1.93503e-01	9.95450e-03	10596481	MGI:1915894				174.88	4.89762e-10
Slc6a9_10507500	7.45325e-01	1.29228e-02	9.63167e-03	10507500	MGI:95760				714.70	1.08035e-05
BC057022_10524568	2.80553e-02	3.25764e-01	9.13943e-03	10524568	MGI:3605543				55.65	1.03343e-03
Tsc22d2_10492195	9.45661e-03	9.64847e-01	9.12418e-03	10492195	MGI:1919283			x	237.53	2.03328e-02
Gstt2_10370013	9.00969e-01	8.86084e-03	7.98334e-03	10370013	MGI:106188				480.36	2.03328e-02
Dock5_10421046	4.79589e-01	1.65596e-02	7.94182e-03	10421046	MGI:2652871				186.96	3.85934e-02
Cdkn1a_10443463	9.69972e-01	7.68797e-03	7.45711e-03	10443463	MGI:104556				295.41	1.05336e-08
Crebbp_10437332	3.00589e-01	2.14910e-02	6.45997e-03	10437332	MGI:1098280	x		x	471.11	6.40261e-03
P2ry1_10492330	1.09007e-01	5.43960e-02	5.92955e-03	10492330	MGI:105049				152.18	1.73191e-04
Lonrf3_10599192	7.02844e-01	8.38496e-03	5.89331e-03	10599192	MGI:1921615				263.41	3.15749e-08
Pnrc1_10511935	1.07274e-02	4.22245e-01	4.52960e-03	10511935	MGI:1917838				616.54	3.15749e-08
Blm_10564978	3.37507e-02	1.30642e-01	4.40925e-03	10564978	MGI:1328362				16.18	3.13002e-02
Adamts6_10406982	2.78936e-01	1.49741e-02	4.17683e-03	10406982	MGI:1347348				23.74	5.01074e-03
Peg3_10559796	1.72607e-01	2.37427e-02	4.09815e-03	10559796	MGI:104748		x	x	73.73	1.57188e-05
Hfe_10408227	4.34292e-01	8.73617e-03	3.79405e-03	10408227	MGI:109191				267.65	3.24373e-05
Wee1_10556266	1.00000e+00	3.62697e-03	3.62697e-03	10556266	MGI:103075				621.45	4.35130e-04
Ppp1r3c_10467206	9.99666e-01	3.37947e-03	3.37834e-03	10467206	MGI:1858229				1723.92	1.77630e-09
Ankrd23_10353878	8.96485e-02	3.68031e-02	3.29934e-03	10353878	MGI:1925571				74.61	5.33749e-08
Fmnl2_10472097	4.56853e-02	7.17499e-02	3.27792e-03	10472097	MGI:1918659				121.62	3.22162e-04
Rnf152_10357003	3.02382e-03	9.64392e-01	2.91615e-03	10357003	MGI:2443787				231.44	6.40261e-03
Mmrn2_10414102	2.26787e-01	1.14968e-02	2.60732e-03	10414102	MGI:2385618				110.51	1.36277e-03
Tsc22d3_10606989	1.72824e-02	1.50363e-01	2.59864e-03	10606989	MGI:1196284			x	835.13	3.02354e-03
Ttc23_10554081	2.59588e-03	1.00000e+00	2.59588e-03	10554081	MGI:1914259				261.06	6.40261e-03
Hlf_10389786	3.88610e-01	5.00644e-03	1.94556e-03	10389786	MGI:96108	x		x	298.03	7.79200e-04
Bcas3_10379901	7.63181e-03	2.52987e-01	1.93075e-03	10379901	MGI:2385848				114.06	3.02354e-03
Actb_10535381	1.09184e-01	1.63783e-02	1.78824e-03	10535381	MGI:87904				1719.16	1.36277e-03
Mgrn1_10433311	4.99166e-03	3.56233e-01	1.77819e-03	10433311	MGI:2447670				276.77	3.02354e-03
Inppl1_10565996	4.95190e-02	3.52644e-02	1.74626e-03	10565996	MGI:1333787				115.15	3.13002e-02
Slc38a3_10596718	2.80797e-01	5.32217e-03	1.49445e-03	10596718	MGI:1923507				2389.53	3.24373e-05
Itga5_10433114	1.43712e-03	1.00000e+00	1.43712e-03	10433114	MGI:96604				455.78	3.78114e-07
Pik3r1_10411782	1.51240e-01	8.80203e-03	1.33122e-03	10411782	MGI:97583		x		890.37	1.43906e-06
Pdgfc_10492689	2.83908e-03	4.34701e-01	1.23415e-03	10492689	MGI:1859631				230.16	7.35927e-06
Ppap2b_10506488	6.63734e-02	1.66292e-02	1.10374e-03	10506488	MGI:1915166				902.42	7.81826e-02
Tek_10505954	1.52650e-01	7.15529e-03	1.09226e-03	10505954	MGI:98664				196.72	2.36994e-04
Ier5_10358978	3.23683e-01	3.28548e-03	1.06345e-03	10358978	MGI:1337072				22.33	5.84053e-04
Gsta3_10345065	6.32878e-02	1.66616e-02	1.05448e-03	10345065	MGI:95856				1002.68	1.43906e-06
Ndufv3_10443808	1.11403e-02	8.89114e-02	9.90502e-04	10443808	MGI:1890894				113.25	3.13002e-02
Tef_10425601	5.36148e-02	1.81190e-02	9.71449e-04	10425601	MGI:98663	x		x	777.85	1.45959e-07
Scn3a_10483228	5.82004e-02	1.59052e-02	9.25688e-04	10483228	MGI:98249				8.71	3.02354e-03
Csnk1e_10430519	2.14910e-02	3.96099e-02	8.51257e-04	10430519	MGI:1351660	x	x		108.92	1.00000e+00
Rorb_10466587	6.38255e-02	1.29583e-02	8.27069e-04	10466587	MGI:1343464	x	x	x	9.11	1.00000e+00
Pik3ap1_10467578	1.00298e-03	8.00819e-01	8.03208e-04	10467578	MGI:1933177				570.18	5.97258e-07
Bhlhe40_10540472	3.20612e-02	2.45485e-02	7.87056e-04	10540472	MGI:1097714	x		x	841.05	1.49943e-01
Rg9mtd3_10504551	1.22593e-02	5.92430e-02	7.26277e-04	10504551	MGI:1917184				30.54	3.13002e-02
Mmab_10532828	1.16917e-01	6.20897e-03	7.25936e-04	10532828	MGI:1924947				262.59	9.32342e-07
1810011O10Rik_10577641	7.22584e-04	9.99796e-01	7.22437e-04	10577641	MGI:1916318				744.69	6.48215e-05
NA_10395198	1.15749e-01	5.41776e-03	6.27099e-04	10395198	---				36.86	4.73939e-02
Gsk3b_10435676	1.29583e-02	4.51922e-02	5.85614e-04	10435676	MGI:1861437	x			258.69	1.00000e+00
Dpysl2_10420988	1.38890e-02	4.20456e-02	5.83970e-04	10420988	MGI:1349763				132.06	8.14182e-03
Acbd4_10381683	6.03398e-02	8.84749e-03	5.33856e-04	10381683	MGI:1914381				38.01	1.83884e-08
Airn_10441787	5.39689e-02	8.67390e-03	4.68121e-04	10441787	MGI:1353471				80.74	2.52806e-02
Pdxk_10370497	4.59596e-03	1.00592e-01	4.62317e-04	10370497	MGI:1351869				920.02	1.83884e-08
Tipin_10586184	6.79594e-02	6.73170e-03	4.57482e-04	10586184	MGI:1921571				39.30	5.84053e-04
Tnip2_10529402	2.70554e-02	1.65674e-02	4.48237e-04	10529402	MGI:2386643				33.95	5.01074e-03
Cnnm4_10345482	2.00995e-02	2.18592e-02	4.39360e-04	10345482	MGI:2151060				37.34	3.90216e-03
2310044G17Rik_10397476	1.99075e-02	2.08178e-02	4.14430e-04	10397476	MGI:1919185	x			171.33	2.19722e-06
Dennd3_10424584	6.61222e-02	5.57847e-03	3.68860e-04	10424584	MGI:2146009				43.05	7.06327e-02
A2ld1_10422512	2.91435e-02	1.21743e-02	3.54803e-04	10422512	MGI:2385008				561.61	3.22162e-04
Ak4_10506269	2.00356e-02	1.73614e-02	3.47846e-04	10506269	MGI:87979				323.89	1.45959e-07
Slc27a2_10475653	6.45736e-02	5.03394e-03	3.25060e-04	10475653	MGI:1347099				1363.32	1.16438e-02
Col4a1_10576973	7.00120e-02	4.49239e-03	3.14522e-04	10576973	MGI:88454				45.05	3.85934e-02
Ero1l_10419198	1.75618e-02	1.77930e-02	3.12476e-04	10419198	MGI:1354385				412.96	1.03343e-03
Gnpda2_10530380	4.78033e-02	6.51751e-03	3.11558e-04	10530380	MGI:1915230				31.52	3.13002e-02
Ift80_10498599	1.18191e-02	2.30806e-02	2.72792e-04	10498599	MGI:1915509				25.04	3.90216e-03
Fbxl21_10405576	1.67748e-02	1.59467e-02	2.67504e-04	10405576	MGI:2442921	x			66.15	1.03049e-02
Tmem218_10584271	1.79315e-02	1.48991e-02	2.67163e-04	10584271	MGI:1913529				72.07	7.35927e-06
2810006K23Rik_10525726	5.69775e-02	4.48878e-03	2.55760e-04	10525726	MGI:1919900				28.60	5.01074e-03
Axin2_10382228	1.32813e-01	1.90091e-03	2.52466e-04	10382228	MGI:1270862				47.77	2.03328e-02
Rnf19b_10508392	3.27888e-02	7.39988e-03	2.42633e-04	10508392	MGI:1922484				162.52	2.33065e-03
Tk2_10581036	5.75591e-02	4.11197e-03	2.36681e-04	10581036	MGI:1913266				175.66	1.03049e-02
Ahsa2_10384672	6.96649e-03	3.25860e-02	2.27010e-04	10384672	MGI:1916133				332.13	3.24373e-05
Pla2g15_10574976	2.69752e-02	8.22641e-03	2.21909e-04	10574976	MGI:2178076				103.49	9.32342e-07
Mapkapk2_10357579	6.30966e-02	3.48415e-03	2.19838e-04	10357579	MGI:109298				398.49	7.79200e-04
Csnk1a1_10456120	1.31502e-02	1.64877e-02	2.16817e-04	10456120	MGI:1934950	x	x		398.45	8.35483e-01
Col15a1_10504775	4.85705e-02	4.15426e-03	2.01775e-04	10504775	MGI:88449				52.05	8.57325e-02
Xdh_10452815	2.19498e-02	9.01466e-03	1.97870e-04	10452815	MGI:98973				569.36	4.60327e-05
Pex3_10367960	7.02896e-02	2.76340e-03	1.94238e-04	10367960	MGI:1929646				183.40	3.85934e-02
Dnajb11_10434675	5.05231e-02	3.71648e-03	1.87768e-04	10434675	MGI:1915088				578.53	3.13002e-02
Stt3b_10597493	1.77120e-02	1.05325e-02	1.86552e-04	10597493	MGI:1915542				666.01	3.13002e-02
Cenpa_10520521	1.47981e-03	1.21127e-01	1.79245e-04	10520521	MGI:88375				53.16	1.03049e-02
Nrip1_10440406	2.09495e-02	8.41019e-03	1.76189e-04	10440406	MGI:1315213			x	122.43	1.25703e-04
Slc8a1_10453233	3.16780e-02	5.52664e-03	1.75073e-04	10453233	MGI:107956				7.05	2.03328e-02
Slc17a4_10408251	7.56629e-03	2.24380e-02	1.69773e-04	10408251	MGI:2442850				841.28	4.35130e-04
Rcl1_10462346	1.06331e-02	1.49929e-02	1.59422e-04	10462346	MGI:1913275				688.65	6.48215e-05
Hook2_10573490	3.71965e-04	4.24447e-01	1.57879e-04	10573490	MGI:2181664				134.61	3.13002e-02
Tmem216_10465990	5.08132e-02	3.08884e-03	1.56953e-04	10465990	MGI:1920020				17.92	2.33065e-03
Ndufaf4_10503643	3.44069e-02	4.51720e-03	1.55423e-04	10503643	MGI:1915743				298.29	7.79200e-04
Hsp90ab1_10451110	3.14222e-02	4.80415e-03	1.50957e-04	10451110	MGI:96247				1955.14	4.60327e-05
Mlxipl_10526277	5.17957e-02	2.82065e-03	1.46098e-04	10526277	MGI:1927999			x	547.61	4.35130e-04
Rora_10586700	2.08178e-02	6.63909e-03	1.38211e-04	10586700	MGI:104661	x	x	x	291.36	3.13002e-02
Mrpl10_10380732	4.66127e-02	2.76332e-03	1.28806e-04	10380732	MGI:1333801				329.67	8.14182e-03
Neb_10482528	7.07592e-03	1.79184e-02	1.26789e-04	10482528	MGI:97292				365.21	3.22162e-04
Angptl4_10450038	6.95765e-03	1.81940e-02	1.26587e-04	10450038	MGI:1888999				710.07	8.57325e-02
Akt1_10402766	2.15033e-02	5.52664e-03	1.18841e-04	10402766	MGI:87986				334.03	9.32342e-07
Pnpla7_10469867	4.21049e-02	2.76332e-03	1.16349e-04	10469867	MGI:2385325				197.82	7.79200e-04
Tnfrsf19_10420596	5.28999e-03	2.16698e-02	1.14633e-04	10420596	MGI:1352474				54.55	1.08035e-05
NA_10352722	1.94952e-02	5.80162e-03	1.13104e-04	10352722	---				22.27	5.79707e-02
1810013L24Rik_10433472	1.11201e-04	1.00000e+00	1.11201e-04	10433472	MGI:1916303		x		259.12	7.79200e-04
Vegfa_10451198	1.55174e-02	6.64421e-03	1.03101e-04	10451198	MGI:103178				397.95	5.84053e-04
Rsad1_10390022	8.16528e-03	1.23147e-02	1.00553e-04	10390022	MGI:3039628				91.71	3.13002e-02
Daam1_10396278	1.46207e-02	6.48480e-03	9.48124e-05	10396278	MGI:1914596				290.50	3.13002e-02
Arntl2_10542764	2.45485e-02	3.56332e-03	8.74743e-05	10542764	MGI:2684845	x	x	x	14.22	1.00000e+00
Gstm7_10501199	1.26578e-02	6.76696e-03	8.56547e-05	10501199	MGI:1915562				849.05	4.60327e-05
Csnk1d_10394040	2.26452e-02	3.64468e-03	8.25344e-05	10394040	MGI:1355272	x	x		291.56	1.78703e-03
Kdr_10530692	1.47536e-02	5.50667e-03	8.12430e-05	10530692	MGI:96683				246.72	2.52806e-02
1110008L16Rik_10395807	1.42380e-02	5.56696e-03	7.92622e-05	10395807	MGI:1913382				225.52	6.40261e-03
Tmem56_10501802	1.66071e-02	3.99400e-03	6.63286e-05	10501802	MGI:1923195				1551.27	4.73939e-02
Blcap_10489190	1.07286e-02	5.75555e-03	6.17492e-05	10489190	MGI:1858907				203.70	1.77630e-09
Calr_10580219	2.44507e-02	2.49565e-03	6.10202e-05	10580219	MGI:88252				1236.83	2.19722e-06
Laptm5_10508663	7.62941e-03	6.68775e-03	5.10236e-05	10508663	MGI:108046				221.30	3.13002e-02
Serinc5_10406598	1.47899e-02	3.23941e-03	4.79105e-05	10406598	MGI:2444223				353.68	2.26744e-05
Ebp_10603485	1.56110e-02	2.76332e-03	4.31382e-05	10603485	MGI:107822				788.79	2.03328e-02
Plod1_10518408	2.54955e-03	1.55014e-02	3.95215e-05	10518408	MGI:99907				480.94	2.26744e-05
H2afy_10409557	4.43141e-03	7.31165e-03	3.24009e-05	10409557	MGI:1349392				578.16	3.90216e-03
Arhgap24_10523579	4.24596e-04	7.24709e-02	3.07709e-05	10523579	MGI:1922647				117.87	5.92987e-09
Dars2_10359386	5.22277e-03	5.75520e-03	3.00581e-05	10359386	MGI:2442510				128.67	1.29827e-02
Fbxo21_10524941	6.84351e-05	4.00786e-01	2.74278e-05	10524941	MGI:1924223				1357.02	9.32342e-07
Apex1_10414522	1.38199e-02	1.86507e-03	2.57751e-05	10414522	MGI:88042			x	113.62	2.33065e-03
Tmem173_10458314	4.32306e-03	4.93185e-03	2.13207e-05	10458314	MGI:1919762				59.72	4.73939e-02
Fbxl3_10422067	1.85785e-03	1.07843e-02	2.00355e-05	10422067	MGI:1354702	x	x		255.09	2.03328e-02
Fnbp1_10481540	3.62767e-03	4.54675e-03	1.64941e-05	10481540	MGI:109606				175.50	3.24373e-05
Pdia4_10544525	4.57226e-03	3.13541e-03	1.43359e-05	10544525	MGI:104864				1583.14	2.33065e-03
Pttg1ip_10364280	3.70364e-03	3.82346e-03	1.41607e-05	10364280	MGI:2652132				914.85	4.96685e-06
Tnfrsf22_10569494	4.20718e-03	2.76324e-03	1.16255e-05	10569494	MGI:1930270				27.34	9.05964e-05
Blmh_10378802	1.25783e-03	6.74519e-03	8.48433e-06	10378802	MGI:1345186				295.28	1.03049e-02
St3gal4_10592084	1.92554e-03	3.28353e-03	6.32257e-06	10592084	MGI:1316743				517.29	3.13002e-02
Cry2_10485170	5.39973e-04	1.14837e-02	6.20090e-06	10485170	MGI:1270859	x	x	x	272.92	1.03049e-02
Stip1_10465604	1.27875e-03	4.20266e-03	5.37414e-06	10465604	MGI:109130				1038.22	1.08035e-05
Narf_10383532	5.22728e-06	1.00000e+00	5.22728e-06	10383532	MGI:1914858				497.09	4.35130e-04
Per2_10356601	5.42730e-06	9.58460e-01	5.20185e-06	10356601	MGI:1195265	x	x	x	778.52	1.05336e-08
Sdccag8_10352066	8.29611e-05	5.93459e-02	4.92340e-06	10352066	MGI:1924066				83.47	7.35927e-06
4831426I19Rik_10402490	1.76771e-04	2.22743e-02	3.93746e-06	10402490	MGI:2442408				71.17	2.33065e-03
Ahsa1_10397518	3.74094e-04	8.87142e-03	3.31874e-06	10397518	MGI:2387603				627.47	2.26744e-05
Tgif1_10452633	4.35018e-04	7.28871e-03	3.17072e-06	10452633	MGI:1194497			x	246.23	2.52806e-02
Pld1_10491106	4.39618e-04	5.75237e-03	2.52884e-06	10491106	MGI:109585				231.65	4.96685e-06
Litaf_10437687	1.17384e-03	2.08613e-03	2.44878e-06	10437687	MGI:1929512				641.77	1.45959e-07
Trim7_10375503	9.12505e-06	2.66350e-01	2.43045e-06	10375503	MGI:2137353				92.38	2.36994e-04
Nfil3_10409278	3.23485e-05	6.38255e-02	2.06466e-06	10409278	MGI:109495	x		x	608.37	7.35927e-06
Cpt1a_10460157	2.52629e-04	5.52664e-03	1.39619e-06	10460157	MGI:1098296				1634.99	1.45959e-07
Aph1b_10594631	5.55434e-05	1.70162e-02	9.45135e-07	10594631	MGI:3522097				102.31	3.90216e-03
Fmo2_10359582	1.77108e-06	3.48410e-01	6.17061e-07	10359582	MGI:1916776				618.98	2.36444e-07
Atxn1_10408937	2.17686e-05	2.75591e-02	5.99924e-07	10408937	MGI:104783				908.06	4.35130e-04
Nfkb1_10502299	1.13501e-04	4.38509e-03	4.97714e-07	10502299	MGI:97312			x	155.96	7.79200e-04
Avpr1a_10366707	3.16465e-06	1.37290e-01	4.34475e-07	10366707	MGI:1859216				834.11	1.77630e-09
Pck1_10479047	3.48682e-05	1.16492e-02	4.06188e-07	10479047	MGI:97501				4385.25	4.73939e-02
Snx32_10465089	8.65127e-06	2.92250e-02	2.52833e-07	10465089	MGI:2444704				67.70	3.24373e-05
Srd5a1_10410452	4.03601e-05	5.52664e-03	2.23056e-07	10410452	MGI:98400				1113.42	4.73939e-02
Zc3h8_10487564	1.17643e-05	1.27603e-02	1.50116e-07	10487564	MGI:1930128				39.83	7.06327e-02
Ablim3_10459262	1.40039e-07	1.00000e+00	1.40039e-07	10459262	MGI:2442582				355.41	3.78114e-07
Nup62_10552740	1.75807e-05	7.60822e-03	1.33758e-07	10552740	MGI:1351500				316.16	3.24373e-05
P4ha1_10363350	1.01143e-06	7.79038e-02	7.87943e-08	10363350	MGI:97463				317.58	7.06327e-02
Vnn1_10362138	4.63355e-06	1.29388e-02	5.99524e-08	10362138	MGI:108395				1085.16	2.03328e-02
Pdcd4_10463997	8.40969e-06	5.96248e-03	5.01426e-08	10463997	MGI:107490				2035.59	3.90216e-03
Mcm7_10534974	1.07567e-05	3.79211e-03	4.07906e-08	10534974	MGI:1298398			x	147.38	6.48215e-05
Ankrd33b_10427997	1.02107e-05	3.44672e-03	3.51934e-08	10427997	MGI:1917904				129.92	2.03328e-02
Itsn1_10436892	8.58364e-06	2.81030e-03	2.41226e-08	10436892	MGI:1338069				144.88	7.79200e-04
Fus_10557843	3.24165e-06	5.52664e-03	1.79154e-08	10557843	MGI:1353633			x	636.86	3.32009e-06
Foxa3_10560431	1.20014e-08	8.33330e-01	1.00011e-08	10560431	MGI:1347477			x	1026.41	8.14182e-03
Trim13_10415784	2.91336e-07	3.42282e-02	9.97191e-09	10415784	MGI:1913847				137.84	2.26744e-05
Itpk1_10402283	7.03164e-07	1.12402e-02	7.90371e-09	10402283	MGI:2446159				222.83	3.22162e-04
Spon2_10529264	1.69756e-07	3.88188e-02	6.58972e-09	10529264	MGI:1923724				157.89	5.33749e-08
Alas1_10596454	1.35617e-06	4.67325e-03	6.33772e-09	10596454	MGI:87989				5376.56	1.73191e-04
Cyp26b1_10545771	3.12404e-08	6.97875e-02	2.18019e-09	10545771	MGI:2176159				134.23	5.79707e-02
Herpud1_10574087	3.95871e-08	5.42528e-02	2.14771e-09	10574087	MGI:1927406				3959.85	1.03343e-03
Tmem140_10537227	8.77536e-08	8.64699e-03	7.58804e-10	10537227	MGI:1915737				326.66	3.13002e-02
Clock_10530733	1.59239e-08	2.29290e-02	3.65120e-10	10530733	MGI:99698	x	x	x	926.59	5.92042e-11
Ypel2_10389581	1.97490e-08	1.59156e-02	3.14316e-10	10389581	MGI:1925114				391.84	8.88920e-08
AB041803_10543785	9.78156e-09	1.71297e-02	1.67555e-10	10543785	MGI:2673128				632.77	1.36277e-03
NA_10493307	9.74858e-09	1.22363e-02	1.19287e-10	10493307	---				171.84	1.03049e-02
Per3_10518781	2.75383e-09	1.70715e-02	4.70119e-11	10518781	MGI:1277134	x	x	x	477.29	3.78114e-07
Arrdc3_10406407	4.47157e-09	2.76332e-03	1.23564e-11	10406407	MGI:2145242				3057.14	2.52806e-02
Per1_10377439	3.70536e-13	3.00589e-01	1.11379e-13	10377439	MGI:1098283	x	x	x	435.48	1.25703e-04
Ppp1r3b_10571321	1.48398e-14	1.00000e+00	1.48398e-14	10571321	MGI:2177268				1063.85	7.35927e-06
Arntl_10556463	1.82623e-12	6.27235e-03	1.14547e-14	10556463	MGI:1096381	x	x	x	522.88	9.43040e-10
Gm129_10500272	3.16862e-14	2.40816e-02	7.63056e-16	10500272	MGI:2684975	x			784.34	5.97258e-07
Nrg4_10593776	2.18825e-15	1.87277e-01	4.09810e-16	10593776	MGI:1933833				660.43	2.26744e-05
Npas2_10345675	3.92852e-15	8.77514e-03	3.44733e-17	10345675	MGI:109232	x	x	x	513.37	1.45959e-07
Slc16a6_10392440	7.27256e-16	6.65026e-03	4.83644e-18	10392440	MGI:2144585				159.98	1.25703e-04
Dbp_10553092	2.52432e-17	7.84913e-03	1.98137e-19	10553092	MGI:94866	x		x	1388.48	1.45959e-07
Nr1d2_10417734	5.19941e-24	1.67748e-02	8.72192e-26	10417734	MGI:2449205	x	x	x	1461.28	1.45959e-07
Clec2h_10542112	1.40677e-29	1.09980e-02	1.54716e-31	10542112	MGI:2136934				951.53	1.03343e-03
Cyp2b10_10551197	7.57340e-35	1.36672e-02	1.03507e-36	10551197	MGI:88598				4412.13	5.84053e-04
Bhlhe41_10549276	1.80074e-37	3.88610e-01	6.99785e-38	10549276	MGI:1930704	x		x	198.68	6.48215e-05
Nr1d1_10390691	3.66395e-79	2.12215e-03	7.77545e-82	10390691	MGI:2444210	x	x	x	3150.74	2.19722e-06
